# Supplementary material for: A new species of Dianthus (Caryophyllaceae) from Antalya, South Anatolia, Turkey
Source: PhytoKeys. 2016 Apr 26;(63):1–12. doi: 10.3897/phytokeys.63.8033 (PMC4956923; doi:10.3897/phytokeys.63.8033)
Supplement: XML Treatment for Dianthus multiflorus [file phytokeys.63.8033-treatment1.xml]

<!DOCTYPE tp:taxon-treatment
  PUBLIC "-//TaxonX//DTD Taxonomic Treatment Publishing DTD v0 20100105//EN" "tax-treatment-NSO.dtd">
<tp:taxon-treatment xmlns:tp="http://www.plazi.org/taxpub"><tp:treatment-meta><kwd-group><label>Taxon classification</label><kwd><named-content content-type="kingdom">Plantae</named-content></kwd><kwd><named-content content-type="order">Caryophyllales</named-content></kwd><kwd><named-content content-type="family">Caryophyllaceae</named-content></kwd></kwd-group><mixed-citation publication-type="journal"><person-group><name><surname>Deniz</surname><given-names>İsmail Gökhan</given-names></name><name><surname>Aykurt</surname><given-names>Candan</given-names></name><name><surname>Genç</surname><given-names>İlker</given-names></name><name><surname>Aksoy</surname><given-names>Ahmet</given-names></name></person-group><article-title>A new species of <italic><tp:taxon-name><tp:taxon-name-part taxon-name-part-type="genus">Dianthus</tp:taxon-name-part></tp:taxon-name></italic> (<tp:taxon-name><tp:taxon-name-part taxon-name-part-type="family">Caryophyllaceae</tp:taxon-name-part></tp:taxon-name>) from Antalya, South Anatolia, Turkey</article-title><source>PhytoKeys</source><day>26</day><month>4</month><year>2016</year><volume>2016</volume><issue>63</issue><fpage>1</fpage><lpage>12</lpage><pub-id pub-id-type="doi">10.3897/phytokeys.63.8033</pub-id></mixed-citation></tp:treatment-meta><tp:nomenclature><tp:taxon-name>
            <tp:taxon-name-part taxon-name-part-type="genus">Dianthus</tp:taxon-name-part>
            <tp:taxon-name-part taxon-name-part-type="species">multiflorus</tp:taxon-name-part>
            <object-id xmlns:xlink="http://www.w3.org/1999/xlink" content-type="ipni" xlink:type="simple">urn:lsid:ipni.org:names:77154520-1</object-id>
          </tp:taxon-name><tp:taxon-authority>Deniz &amp; Aykurt</tp:taxon-authority><tp:taxon-status xmlns:xlink="http://www.w3.org/1999/xlink" xlink:type="simple">sp. nov.</tp:taxon-status><xref ref-type="fig" rid="F1">Figs 1</xref><xref ref-type="fig" rid="F2">, 2</xref><xref ref-type="fig" rid="F3">, 3</xref><xref ref-type="fig" rid="F4">, 4</xref><xref ref-type="table" rid="T1">, Table 1</xref><xref ref-type="table" rid="T2">, 2</xref></tp:nomenclature><tp:treatment-sec sec-type="Diagnosis"><title>Diagnosis.</title><p>
            <italic><tp:taxon-name><tp:taxon-name-part taxon-name-part-type="genus">Dianthus</tp:taxon-name-part> <tp:taxon-name-part taxon-name-part-type="species">multiflorus</tp:taxon-name-part></tp:taxon-name></italic> is distinguished from related species by having flowers numerous [(30–)80–250(–300)], pedicels 0.5–30 mm, calyx 12–13 mm, petals white, and petal limb margins shallowly sinuate.</p></tp:treatment-sec><tp:treatment-sec sec-type="Type"><title>Type.</title><p>TURKEY. Antalya: Gazipaşa, from Akoluk Village to Akkaya Hill of Taşeli Plateau, c. 3. km, stony sliding slopes and serpentine soils in clearings of <italic><tp:taxon-name><tp:taxon-name-part taxon-name-part-type="genus">Pinus</tp:taxon-name-part> <tp:taxon-name-part taxon-name-part-type="species">brutia</tp:taxon-name-part></tp:taxon-name></italic> forest, 1075 m a.s.l., 05 July 2015, <italic>İ.G. Deniz</italic>, C. <italic>Aykurt</italic>, <italic>6195</italic> (holotype: Akdeniz University Herbarium 3823).</p><p>Annual, many-stemmed, divaricately branched herbs. Stem erect to ascending, fragile, slender, 20–80 cm, branching from the base, glabrous or minutely scabridulous especially toward base, usually purplish at base, many-flowered (30–)80–250(–300). Basal <!--PageBreak-->leaves linear-lanceolate to lanceolate-spatulate, 25–35 × 2.5–4.5 mm, with scabridulous edges especially near base, obtuse at apex. Cauline leaves linear-narrowly triangular to linear-lanceolate, gradually smaller upwards, flattened, distinctly nervous, glabrous, with scabridulous margin and narrowly membranous toward base, acute to acuminate at apex, their sheaths shorter than the internodes; lower cauline leaves linear-lanceolate, 20–50 × 2–2.2 mm, longer or shorter than internodes, swollen and usually purplish at base; upper cauline leaves linear to linear-narrowly triangular, 4–20 × 0.5–1.5 mm, slightly swollen at base. Inflorescence dichotomously branched; flowers almost always solitary, occasionally two or three flowers borne on the same nod; branches usually minutely scabridulous; <!--PageBreak-->pedicels 1–30 mm (sometimes very short, to 0.5 mm). Epicalyx scales 4, almost equaling or shorter than calyx tube, cartilaginous, straw-colored, markedly 8-nerved toward apex, glabrous, verrucose at middle and below surfaces, scabridulous at apex and on scarious margins; scarious margins terminating at or under apex; outer epicalyx segments obovate, 8–9 × 3–3.5 mm, with acuminate tip (ca. 3 mm), scarious margins up to 0.75 mm broad; inner epicalyx segments obovate, 11–12 × 4–4.5 mm, with acuminate tip (ca. 3.5 mm), scarious margins up to 0.8 mm broad. Calyx cylindric-lanceolate, verrucose, distinctly 35–40-veined, usually purplish at upper 2/3 part, 12–13 × 2.8–3 mm; teeth triangular, 4.5–5.5 mm long, 7–8–veined, with narrowly scarious and scabridulous margins. Petals white, 20 mm; limb narrowly obovate, 6–7 × 3 mm, emarginate with shallowly sinuate lobes, completely exerted from calyx, unspotted, barbulate, with 3 main purplish vein; claw 12–13 × ca. 1 mm. Anthers 3.6 mm long; filaments 7 mm long. Ovary 3.5 mm long; style 5 mm long. Capsule cylindrical, included in calyx, 10 × 3 mm. Seeds ovate to elliptic, 1.9–2.5 × 1.07–1.7 mm, black, minutely cuspidate at apex, granular, covered by irregularly polygonal or rectangular cells; anticlinal walls represented by shallow and wide grooves, with U-like undulations; the periclinal walls distinctly papillose. The cells of ventral surface 75–145 × 33.2–59.4 μm, more elongated and bigger than the cells of dorsal surface (31.4–86 × 25–45 μm).</p></tp:treatment-sec><tp:treatment-sec sec-type="Distribution, habitat and ecology"><title>Distribution, habitat and ecology.</title><p>
            <italic><tp:taxon-name><tp:taxon-name-part taxon-name-part-type="genus">Dianthus</tp:taxon-name-part> <tp:taxon-name-part taxon-name-part-type="species">multiflorus</tp:taxon-name-part></tp:taxon-name></italic> is known only from the type locality, between Akoluk Village to Taşeli Plateau, where it grows at altitude of 1000–1150 m on sliding slopes and serpentine soils in clearings of <italic><tp:taxon-name><tp:taxon-name-part taxon-name-part-type="genus">Pinus</tp:taxon-name-part> <tp:taxon-name-part taxon-name-part-type="species">brutia</tp:taxon-name-part></tp:taxon-name></italic> Ten. <!--PageBreak-->forest. Within this area, the new taxon is associated with plants such as: <italic><tp:taxon-name><tp:taxon-name-part taxon-name-part-type="genus">Pinus</tp:taxon-name-part> <tp:taxon-name-part taxon-name-part-type="species">brutia</tp:taxon-name-part></tp:taxon-name></italic> var. <italic><tp:taxon-name><tp:taxon-name-part taxon-name-part-type="species">brutia</tp:taxon-name-part></tp:taxon-name></italic>, <italic><tp:taxon-name><tp:taxon-name-part taxon-name-part-type="genus">Quercus</tp:taxon-name-part> <tp:taxon-name-part taxon-name-part-type="species">coccifera</tp:taxon-name-part></tp:taxon-name></italic> L., <italic><tp:taxon-name><tp:taxon-name-part taxon-name-part-type="genus">Helichrysum</tp:taxon-name-part> <tp:taxon-name-part taxon-name-part-type="species">arenarium</tp:taxon-name-part></tp:taxon-name></italic> Moench subsp. <italic>aucheri</italic> (Boiss.) P.H.Davis &amp; Kupicha, <italic><tp:taxon-name><tp:taxon-name-part taxon-name-part-type="genus">Carduus</tp:taxon-name-part> <tp:taxon-name-part taxon-name-part-type="species">rechingerianus</tp:taxon-name-part></tp:taxon-name></italic> Kazmi, <italic><tp:taxon-name><tp:taxon-name-part taxon-name-part-type="genus">Centaurea</tp:taxon-name-part> <tp:taxon-name-part taxon-name-part-type="species">urvillei</tp:taxon-name-part></tp:taxon-name></italic> DC. subsp. <italic><tp:taxon-name><tp:taxon-name-part taxon-name-part-type="species">urvillei</tp:taxon-name-part></tp:taxon-name></italic>, <italic><tp:taxon-name><tp:taxon-name-part taxon-name-part-type="genus">Teucrium</tp:taxon-name-part> <tp:taxon-name-part taxon-name-part-type="species">lamiifolium</tp:taxon-name-part></tp:taxon-name></italic> d’Urv. subsp. <italic><tp:taxon-name><tp:taxon-name-part taxon-name-part-type="species">lamiifolium</tp:taxon-name-part></tp:taxon-name></italic>, <italic><tp:taxon-name><tp:taxon-name-part taxon-name-part-type="genus">Thymus</tp:taxon-name-part> <tp:taxon-name-part taxon-name-part-type="species">cilicicus</tp:taxon-name-part></tp:taxon-name></italic> Boiss. &amp; Balansa. <italic><tp:taxon-name><tp:taxon-name-part taxon-name-part-type="genus">Ballota</tp:taxon-name-part> <tp:taxon-name-part taxon-name-part-type="species">saxatilis</tp:taxon-name-part></tp:taxon-name></italic> Sieber ex C.Presl subsp. <italic><tp:taxon-name><tp:taxon-name-part taxon-name-part-type="species">saxatilis</tp:taxon-name-part></tp:taxon-name></italic>.</p></tp:treatment-sec><tp:treatment-sec sec-type="Phenology"><title>Phenology.</title><p>
            <italic><tp:taxon-name><tp:taxon-name-part taxon-name-part-type="genus">Dianthus</tp:taxon-name-part> <tp:taxon-name-part taxon-name-part-type="species">multiflorus</tp:taxon-name-part></tp:taxon-name></italic> was observed flowering in June and July, and mature fruits are produced in July to middle of August.</p></tp:treatment-sec><tp:treatment-sec sec-type="Etymology"><title>Etymology.</title><p>The species epithet is derived from its abundant flowers representing one of the main characters that distinguishes it from other similar species.</p></tp:treatment-sec><tp:treatment-sec sec-type="Proposed conservation status"><title>Proposed conservation status.</title><p>
            <italic><tp:taxon-name><tp:taxon-name-part taxon-name-part-type="genus">Dianthus</tp:taxon-name-part> <tp:taxon-name-part taxon-name-part-type="species">multiflorus</tp:taxon-name-part></tp:taxon-name></italic> is included in the Critically Endangered category according to IUCN criteria ver. 11 (<xref ref-type="bibr" rid="B14">IUCN 2014</xref>). The species was determined at only a single location and the <abbrev xmlns:xlink="http://www.w3.org/1999/xlink" xlink:type="simple"><def><p>extent of occurrence </p></def>(EOO)</abbrev> value of the species was determined to be 7 km<sup>2</sup> taking into account location of occupancy and the area contained within the shortest continuous imaginary boundary. Additionally, the <abbrev xmlns:xlink="http://www.w3.org/1999/xlink" xlink:type="simple"><def><p>area of occupancy </p></def>(AOO)</abbrev> value in this area was calculated as 4 km<sup>2</sup> [CR B1ab(i)+CR B2b(ii)].</p></tp:treatment-sec><tp:treatment-sec sec-type="Seed testa micro-morphology"><title>Seed testa micro-morphology.</title><p>A detailed comparison of seed micromorphology based on SEM analysis was made (Table <xref ref-type="table" rid="T2">2</xref>). The seeds of <italic><tp:taxon-name><tp:taxon-name-part taxon-name-part-type="genus">Dianthus</tp:taxon-name-part> <tp:taxon-name-part taxon-name-part-type="species">multiflorus</tp:taxon-name-part></tp:taxon-name></italic> and <italic><tp:taxon-name><tp:taxon-name-part taxon-name-part-type="genus">Dianthus</tp:taxon-name-part> <tp:taxon-name-part taxon-name-part-type="species">tripunctatus</tp:taxon-name-part></tp:taxon-name></italic> are black, minutely cuspidate at apex, granular, and have anticlinal walls represented by shallow and wide grooves, with U-like undulations, while the periclinal walls are distinctly papillose. The seeds of <italic><tp:taxon-name><tp:taxon-name-part taxon-name-part-type="genus">Dianthus</tp:taxon-name-part> <tp:taxon-name-part taxon-name-part-type="species">multiflorus</tp:taxon-name-part></tp:taxon-name></italic> are covered by irregularly polygonal or rectangular cells, and the cells of ventral surface are more elongated and larger, conversely the seeds of <italic><tp:taxon-name><tp:taxon-name-part taxon-name-part-type="genus">Dianthus</tp:taxon-name-part> <tp:taxon-name-part taxon-name-part-type="species">tripunctatus</tp:taxon-name-part></tp:taxon-name></italic> are covered by irregularly rectangular cells and the cell size of ventral and dorsal surfaces are similar (Fig. <xref ref-type="fig" rid="F3">3</xref>).</p><fig id="F1" position="float" orientation="portrait"><label>Figure 1.</label><caption><p>Habit and flower photographs of <italic><tp:taxon-name><tp:taxon-name-part taxon-name-part-type="genus">Dianthus</tp:taxon-name-part> <tp:taxon-name-part taxon-name-part-type="species">multiflorus</tp:taxon-name-part></tp:taxon-name></italic> (<bold>A–G</bold> from holotype, <italic>Deniz 6195</italic>) and <italic><tp:taxon-name><tp:taxon-name-part taxon-name-part-type="genus">Dianthus</tp:taxon-name-part> <tp:taxon-name-part taxon-name-part-type="species">tripunctatus</tp:taxon-name-part></tp:taxon-name></italic> (<bold>H–I</bold> from <named-content xmlns:xlink="http://www.w3.org/1999/xlink" content-type="dwc:institutional_code" xlink:type="simple">ISTE</named-content> 74221). (<bold>A</bold> Outer epicalyx segment <bold>B</bold> Inner epicalyx segment <bold>C</bold> Calyx <bold>D</bold> Pistil <bold>E</bold> Capsule <bold>F, H</bold> Flower <bold>G, I</bold> Habit).</p></caption><graphic xmlns:xlink="http://www.w3.org/1999/xlink" xlink:href="phytokeys-063-001-g001.jpg" position="float" orientation="portrait" xlink:type="simple" id="oo_86716.jpg"/></fig><fig id="F2" position="float" orientation="portrait"><label>Figure 2.</label><caption><p>Field photographs of <italic><tp:taxon-name><tp:taxon-name-part taxon-name-part-type="genus">Dianthus</tp:taxon-name-part> <tp:taxon-name-part taxon-name-part-type="species">multiflorus</tp:taxon-name-part></tp:taxon-name></italic> (<bold>A</bold>) and <italic><tp:taxon-name><tp:taxon-name-part taxon-name-part-type="genus">Dianthus</tp:taxon-name-part> <tp:taxon-name-part taxon-name-part-type="species">tripunctatus</tp:taxon-name-part></tp:taxon-name></italic> (<bold>B</bold>).</p></caption><graphic xmlns:xlink="http://www.w3.org/1999/xlink" xlink:href="phytokeys-063-001-g002.jpg" position="float" orientation="portrait" xlink:type="simple" id="oo_86717.jpg"/></fig><fig id="F3" position="float" orientation="portrait"><label>Figure 3.</label><caption><p>SEM photographs of the seed coat. <bold>A</bold> <italic><tp:taxon-name><tp:taxon-name-part taxon-name-part-type="genus">Dianthus</tp:taxon-name-part> <tp:taxon-name-part taxon-name-part-type="species">multiflorus</tp:taxon-name-part></tp:taxon-name></italic> <bold>B</bold> <italic><tp:taxon-name><tp:taxon-name-part taxon-name-part-type="genus">Dianthus</tp:taxon-name-part> <tp:taxon-name-part taxon-name-part-type="species">tripunctatus</tp:taxon-name-part></tp:taxon-name></italic>. 1–3: Ventral surface. 4–6: Dorsal surface. (Scale bars 200 μm for A4 and B4; 100 μm for A1 and B1; 30 μm for A2; 20 μm for A5 and B2; 10 μm for A3, A6, B3, B5 and B6).</p></caption><graphic xmlns:xlink="http://www.w3.org/1999/xlink" xlink:href="phytokeys-063-001-g003.jpg" position="float" orientation="portrait" xlink:type="simple" id="oo_86718.jpg"/></fig><table-wrap id="T2" position="float" orientation="portrait"><label>Table 2.</label><caption><p>Comparison of seed micromorphological and karyological characteristics of <italic><tp:taxon-name><tp:taxon-name-part taxon-name-part-type="genus">Dianthus</tp:taxon-name-part> <tp:taxon-name-part taxon-name-part-type="species">multiflorus</tp:taxon-name-part></tp:taxon-name></italic> and <italic><tp:taxon-name><tp:taxon-name-part taxon-name-part-type="genus">Dianthus</tp:taxon-name-part> <tp:taxon-name-part taxon-name-part-type="species">tripunctatus</tp:taxon-name-part></tp:taxon-name></italic>.</p></caption><table id="TID0EZ2AG" rules="all"><tbody><tr><td rowspan="1" colspan="1"/><td rowspan="1" colspan="1">
              <bold>Characters</bold>
            </td><td rowspan="1" colspan="1">
              <bold><italic><tp:taxon-name><tp:taxon-name-part taxon-name-part-type="genus">Dianthus</tp:taxon-name-part> <tp:taxon-name-part taxon-name-part-type="species">multiflorus</tp:taxon-name-part></tp:taxon-name></italic></bold>
            </td><td rowspan="1" colspan="1">
              <bold><italic><tp:taxon-name><tp:taxon-name-part taxon-name-part-type="genus">Dianthus</tp:taxon-name-part> <tp:taxon-name-part taxon-name-part-type="species">tripunctatus</tp:taxon-name-part></tp:taxon-name></italic></bold>
            </td></tr><tr><td rowspan="5" colspan="1">Seed micromorphology</td><td rowspan="1" colspan="1">Seed size (mm)</td><td rowspan="1" colspan="1">1.9–(2.16)–2.5 × 1.07–(1.46)–1.07</td><td rowspan="1" colspan="1">1.9–(2.07)– 2.23 × 1.4–(1.62)–1.87</td></tr><tr><td rowspan="1" colspan="1">Cell shape of seed coat</td><td rowspan="1" colspan="1">Polygonal or rectangular</td><td rowspan="1" colspan="1">Rectangular</td></tr><tr><td rowspan="1" colspan="1">Cell size of ventral surface</td><td rowspan="1" colspan="1">75–145 × 33.2–59.4 μm</td><td rowspan="1" colspan="1">(60–)97.4–127.3 × 18.2–26</td></tr><tr><td rowspan="1" colspan="1">Cell size of dorsal surface</td><td rowspan="1" colspan="1">31.4–86 × 25–45 μm</td><td rowspan="1" colspan="1">57–140 × 18.6–32.9</td></tr><tr><td rowspan="1" colspan="1">Cell size of ventral surface according to dorsal surfaces</td><td rowspan="1" colspan="1">More elongated and bigger</td><td rowspan="1" colspan="1">Similar</td></tr><tr><td rowspan="1" colspan="1">Karyology</td><td rowspan="1" colspan="1">SC<break/> LC<break/> <abbrev xmlns:xlink="http://www.w3.org/1999/xlink" xlink:title="total haploid length" xlink:type="simple">THL</abbrev><break/> M<sub>CA</sub><break/> CV<sub>CL</sub><break/> Stebbins symetry</td><td rowspan="1" colspan="1">0,54 μm<break/> 1.24 μm<break/> 12.21 μm<break/> 6.26<break/> 19.93<break/> 3B</td><td rowspan="1" colspan="1">0.77 μm<break/> 1.21 μm<break/> 14.09 μm<break/> 6.42<break/> 12.57<break/> 3A</td></tr></tbody></table></table-wrap></tp:treatment-sec><tp:treatment-sec sec-type="Karyology"><title>Karyology.</title><p>The chromosome number of <italic><tp:taxon-name><tp:taxon-name-part taxon-name-part-type="genus">Dianthus</tp:taxon-name-part> <tp:taxon-name-part taxon-name-part-type="species">multiflorus</tp:taxon-name-part></tp:taxon-name></italic> and <italic><tp:taxon-name><tp:taxon-name-part taxon-name-part-type="genus">Dianthus</tp:taxon-name-part> <tp:taxon-name-part taxon-name-part-type="species">tripunctatus</tp:taxon-name-part></tp:taxon-name></italic> is 2<italic>n</italic> = 30 (Fig. <xref ref-type="fig" rid="F4">4</xref>). The shortest chromosome length for <italic><tp:taxon-name><tp:taxon-name-part taxon-name-part-type="genus">Dianthus</tp:taxon-name-part> <tp:taxon-name-part taxon-name-part-type="species">multiflorus</tp:taxon-name-part></tp:taxon-name></italic> is 0.54 μm, the longest is 1.24 μm, and total haploid chromosome length (<abbrev xmlns:xlink="http://www.w3.org/1999/xlink" xlink:title="total haploid length" xlink:type="simple">THL</abbrev>) is 12.21 μm. The karyotype formula of <italic><tp:taxon-name><tp:taxon-name-part taxon-name-part-type="genus">Dianthus</tp:taxon-name-part> <tp:taxon-name-part taxon-name-part-type="species">multiflorus</tp:taxon-name-part></tp:taxon-name></italic> consists of 28 median pairs and 2 submedian <!--PageBreak-->pairs. As for karyotype asymmetry, its karyotype was classified according to the symmetry classes of <xref ref-type="bibr" rid="B28">Stebbins (1971)</xref> as 3B. Intrachromosomal asymmetry (M<sub>CA</sub>) is 6.26 and the interchromosomal asymmetry index (CV<sub>CL</sub>) is 19.93. Our study showed that the shortest chromosome length for <italic><tp:taxon-name><tp:taxon-name-part taxon-name-part-type="genus">Dianthus</tp:taxon-name-part> <tp:taxon-name-part taxon-name-part-type="species">tripunctatus</tp:taxon-name-part></tp:taxon-name></italic> is 0.77 μm, the longest is 1.21 μm, and total haploid chromosome length (<abbrev xmlns:xlink="http://www.w3.org/1999/xlink" xlink:title="total haploid length" xlink:type="simple">THL</abbrev>) is 14.09 μm. The karyotype formula of this species consists of 28 median pairs and 2 submedian pairs. As for karyotype asymmetry, the karyotype of this species is classified according to the symmetry classes of <xref ref-type="bibr" rid="B28">Stebbins (1971)</xref> as 3A. Intrachromosomal asymmetry (M<sub>CA</sub>) is 6.42 and the interchromosomal asymmetry index (CV<sub>CL</sub>) is 12.57. The karyogram is given in Figure <xref ref-type="fig" rid="F4">4</xref> and ideogram was drawn based on the centromeric index (Fig. <xref ref-type="fig" rid="F4">4</xref>).</p><fig id="F4" position="float" orientation="portrait"><label>Figure 4.</label><caption><p>Somatic chromosomes and ideogram of <italic><tp:taxon-name><tp:taxon-name-part taxon-name-part-type="genus">Dianthus</tp:taxon-name-part> <tp:taxon-name-part taxon-name-part-type="species">multiflorus</tp:taxon-name-part></tp:taxon-name></italic> (<bold>a–b</bold>) and <italic><tp:taxon-name><tp:taxon-name-part taxon-name-part-type="genus">Dianthus</tp:taxon-name-part> <tp:taxon-name-part taxon-name-part-type="species">tripunctatus</tp:taxon-name-part></tp:taxon-name></italic> (<bold>c–d</bold>). (Scale bars 2 μm).</p></caption><graphic xmlns:xlink="http://www.w3.org/1999/xlink" xlink:href="phytokeys-063-001-g004.jpg" position="float" orientation="portrait" xlink:type="simple" id="oo_86719.jpg"/></fig><!--PageBreak--><p>According to <xref ref-type="bibr" rid="B28">Stebbin’s (1971)</xref> classification, the karyotypes of <italic><tp:taxon-name><tp:taxon-name-part taxon-name-part-type="genus">Dianthus</tp:taxon-name-part> <tp:taxon-name-part taxon-name-part-type="species">multiflorus</tp:taxon-name-part></tp:taxon-name></italic> belong to type 3B, whereas the karyotypes <italic><tp:taxon-name><tp:taxon-name-part taxon-name-part-type="genus">Dianthus</tp:taxon-name-part> <tp:taxon-name-part taxon-name-part-type="species">tripunctatus</tp:taxon-name-part></tp:taxon-name></italic> belong to type 3A. The asymmetry indices also reveal some small differences between the two species. Nevertheless, <!--PageBreak-->according to interchromosomal asymmetry index (CV<sub>CL</sub>), <italic><tp:taxon-name><tp:taxon-name-part taxon-name-part-type="genus">Dianthus</tp:taxon-name-part> <tp:taxon-name-part taxon-name-part-type="species">multiflorus</tp:taxon-name-part></tp:taxon-name></italic> is more asymmetric than <italic><tp:taxon-name><tp:taxon-name-part taxon-name-part-type="genus">Dianthus</tp:taxon-name-part> <tp:taxon-name-part taxon-name-part-type="species">tripunctatus</tp:taxon-name-part></tp:taxon-name></italic>. The total haploid chromosome length (<abbrev xmlns:xlink="http://www.w3.org/1999/xlink" xlink:title="total haploid length" xlink:type="simple">THL</abbrev>) in <italic><tp:taxon-name><tp:taxon-name-part taxon-name-part-type="genus">Dianthus</tp:taxon-name-part> <tp:taxon-name-part taxon-name-part-type="species">multiflorus</tp:taxon-name-part></tp:taxon-name></italic> is 12.21 μm and that of <italic><tp:taxon-name><tp:taxon-name-part taxon-name-part-type="genus">Dianthus</tp:taxon-name-part> <tp:taxon-name-part taxon-name-part-type="species">tripunctatus</tp:taxon-name-part></tp:taxon-name></italic> is 14.09 μm (Table <xref ref-type="table" rid="T2">2</xref>).</p><sec sec-type="Diagnostic key to the annual Dianthus species with verrucose calyx in Turkey"><title>Diagnostic key to the annual <italic><tp:taxon-name><tp:taxon-name-part taxon-name-part-type="genus">Dianthus</tp:taxon-name-part></tp:taxon-name></italic> species with verrucose calyx in Turkey</title><table-wrap content-type="key" position="anchor" orientation="portrait"><table id="TID0EOLAC" rules="all"><tbody><tr><td rowspan="1" colspan="1">1</td><td rowspan="1" colspan="1">Stem unbranched, 3–15 cm; calyx 10 mm or shorter</td><td rowspan="1" colspan="1">
                      <bold><italic><tp:taxon-name><tp:taxon-name-part taxon-name-part-type="genus">Dianthus</tp:taxon-name-part> <tp:taxon-name-part taxon-name-part-type="species">aydogdui</tp:taxon-name-part></tp:taxon-name></italic></bold>
                    </td></tr><tr><td rowspan="1" colspan="1">–</td><td rowspan="1" colspan="1">Stem many branched, 12–80 cm; calyx more than 10 mm</td><td rowspan="1" colspan="1">
                      <bold>2</bold>
                    </td></tr><tr><td rowspan="1" colspan="1">2</td><td rowspan="1" colspan="1">Stem bearing (30–)80–250(–300) flowers; petal limb white with purple venation, shallowly sinuate at margins</td><td rowspan="1" colspan="1">
                      <bold><italic><tp:taxon-name><tp:taxon-name-part taxon-name-part-type="genus">Dianthus</tp:taxon-name-part> <tp:taxon-name-part taxon-name-part-type="species">multiflorus</tp:taxon-name-part></tp:taxon-name></italic></bold>
                    </td></tr><tr><td rowspan="1" colspan="1">–</td><td rowspan="1" colspan="1">Stem bearing 4–15(–40) flowers; petal limb pink, dentate at margins</td><td rowspan="1" colspan="1">
                      <bold>3</bold>
                    </td></tr><tr><td rowspan="1" colspan="1">3</td><td rowspan="1" colspan="1">Calyx tube nervose-striate; base of epicalyx segments adpressed to the calyx, their membranous margins conspicuous, 2 mm wide</td><td rowspan="1" colspan="1">
                      <bold><italic><tp:taxon-name><tp:taxon-name-part taxon-name-part-type="genus">Dianthus</tp:taxon-name-part> <tp:taxon-name-part taxon-name-part-type="species">tripunctatus</tp:taxon-name-part></tp:taxon-name></italic></bold>
                    </td></tr><tr><td rowspan="1" colspan="1">–</td><td rowspan="1" colspan="1">Calyx tube enervate; base of epicalyx segments spreading, their membranous margins inconspicuous, not more than 0.5 mm wide</td><td rowspan="1" colspan="1">
                      <bold><italic><tp:taxon-name><tp:taxon-name-part taxon-name-part-type="genus">Dianthus</tp:taxon-name-part> <tp:taxon-name-part taxon-name-part-type="species">cyri</tp:taxon-name-part></tp:taxon-name></italic></bold>
                    </td></tr></tbody></table></table-wrap></sec></tp:treatment-sec><tp:treatment-sec><!--Section generated to contain objects referenced in tp:taxon-treatment.--><table-wrap id="T1" position="float" orientation="portrait"><label>Table 1.</label><caption><p>Comparison of diagnostic morphological characters of <italic><tp:taxon-name><tp:taxon-name-part taxon-name-part-type="genus">Dianthus</tp:taxon-name-part> <tp:taxon-name-part taxon-name-part-type="species">multiflorus</tp:taxon-name-part></tp:taxon-name></italic> with its close relatives.</p></caption><table id="TID0E4NAG" rules="all"><tbody><tr><th rowspan="1" colspan="1">Characters</th><th rowspan="1" colspan="1">
              <italic><tp:taxon-name><tp:taxon-name-part taxon-name-part-type="genus">Dianthus</tp:taxon-name-part> <tp:taxon-name-part taxon-name-part-type="species">multiflorus</tp:taxon-name-part></tp:taxon-name></italic>
            </th><th rowspan="1" colspan="1">
              <italic><tp:taxon-name><tp:taxon-name-part taxon-name-part-type="genus">Dianthus</tp:taxon-name-part> <tp:taxon-name-part taxon-name-part-type="species">tripunctatus</tp:taxon-name-part></tp:taxon-name></italic>
            </th><th rowspan="1" colspan="1">
              <italic><tp:taxon-name><tp:taxon-name-part taxon-name-part-type="genus">Dianthus</tp:taxon-name-part> <tp:taxon-name-part taxon-name-part-type="species">cyri</tp:taxon-name-part></tp:taxon-name></italic>
            </th><th rowspan="1" colspan="1">
              <italic><tp:taxon-name><tp:taxon-name-part taxon-name-part-type="genus">Dianthus</tp:taxon-name-part> <tp:taxon-name-part taxon-name-part-type="species">aydogdui</tp:taxon-name-part></tp:taxon-name></italic>
            </th></tr><tr><td rowspan="1" colspan="1">
              <bold>Plant size (cm)</bold>
            </td><td rowspan="1" colspan="1">20–80</td><td rowspan="1" colspan="1">20–50</td><td rowspan="1" colspan="1">12–40</td><td rowspan="1" colspan="1">3–15</td></tr><tr><td rowspan="1" colspan="1">
              <bold>Flowering stem</bold>
            </td><td rowspan="1" colspan="1">Divaricately branched</td><td rowspan="1" colspan="1">Many branched</td><td rowspan="1" colspan="1">Many branched</td><td rowspan="1" colspan="1">Single stemmed</td></tr><tr><td rowspan="1" colspan="1">
              <bold>Epicalyx scales length</bold>
            </td><td rowspan="1" colspan="1">Almost equaling or shorter than calyx tube</td><td rowspan="1" colspan="1">Equaling calyx tube</td><td rowspan="1" colspan="1">Equaling or longer than calyx tube</td><td rowspan="1" colspan="1">Shorter than calyx tube</td></tr><tr><td rowspan="1" colspan="1">
              <bold>Epicalyx scales mucro length (mm)</bold>
            </td><td rowspan="1" colspan="1">3–3.5</td><td rowspan="1" colspan="1">3–8</td><td rowspan="1" colspan="1">7–12</td><td rowspan="1" colspan="1">1–3</td></tr><tr><td rowspan="1" colspan="1">
              <bold>Pedicels length (mm)</bold>
            </td><td rowspan="1" colspan="1">0.5–30</td><td rowspan="1" colspan="1">40–50</td><td rowspan="1" colspan="1">15–35</td><td rowspan="1" colspan="1">5–15</td></tr><tr><td rowspan="1" colspan="1">
              <bold>Number of flowers</bold>
            </td><td rowspan="1" colspan="1">Numerous (30–) 80–250 (–300)</td><td rowspan="1" colspan="1">4–15 (–40)</td><td rowspan="1" colspan="1">5–22</td><td rowspan="1" colspan="1">1–4</td></tr><tr><td rowspan="1" colspan="1">
              <bold>Calyx length (mm)</bold>
            </td><td rowspan="1" colspan="1">12–13</td><td rowspan="1" colspan="1">18–20</td><td rowspan="1" colspan="1">11–15</td><td rowspan="1" colspan="1">8–10</td></tr><tr><td rowspan="1" colspan="1">
              <bold>Calyx tube</bold>
            </td><td rowspan="1" colspan="1">Distinctly 35–40 nerved</td><td rowspan="1" colspan="1">Nervose-striate</td><td rowspan="1" colspan="1">Enervate</td><td rowspan="1" colspan="1">Nervose</td></tr><tr><td rowspan="1" colspan="1">
              <bold>Apex of calyx teeth</bold>
            </td><td rowspan="1" colspan="1">Acuminate</td><td rowspan="1" colspan="1">Acuminate</td><td rowspan="1" colspan="1">Aristate</td><td rowspan="1" colspan="1">Acute sometimes mucronate</td></tr><tr><td rowspan="1" colspan="1">
              <bold>Petal limb color</bold>
            </td><td rowspan="1" colspan="1">White with purple venation</td><td rowspan="1" colspan="1">Pink</td><td rowspan="1" colspan="1">Pink</td><td rowspan="1" colspan="1">Pink</td></tr><tr><td rowspan="1" colspan="1">
              <bold>Margin of petal limb</bold>
            </td><td rowspan="1" colspan="1">Emerginate with shallowly sinuate lobes</td><td rowspan="1" colspan="1">Dentate</td><td rowspan="1" colspan="1">Dentate</td><td rowspan="1" colspan="1">Dentate</td></tr><tr><td rowspan="1" colspan="1">
              <bold>Ecology</bold>
            </td><td rowspan="1" colspan="1">Sliding slopes and serpentine soils</td><td rowspan="1" colspan="1">Cliffs, road sides</td><td rowspan="1" colspan="1">Deep alluvial soils</td><td rowspan="1" colspan="1">Salty soils</td></tr><tr><td rowspan="1" colspan="1">
              <bold>Altitude</bold>
            </td><td rowspan="1" colspan="1">1000–1150 m</td><td rowspan="1" colspan="1">1–120 m</td><td rowspan="1" colspan="1">1200 m</td><td rowspan="1" colspan="1">950 m</td></tr></tbody></table></table-wrap></tp:treatment-sec><ref-list><ref id="B14"><mixed-citation xmlns:xlink="http://www.w3.org/1999/xlink" xlink:type="simple">
          <institution xlink:type="simple">IUCN Standards and Petitions Subcommittee</institution> (<year>2014</year>) <source>Guidelines for Using the IUCN Red List Categories and Criteria</source>. <comment>Version 11</comment>. ttp://<ext-link xlink:type="simple" ext-link-type="uri" xlink:href="http://www.iucnredlist.org/documents/RedListGuidelines.pdf">www.iucnredlist.org/documents/RedListGuidelines.pdf</ext-link> [<date-in-citation content-type="access-date">accessed 20 April 2016</date-in-citation>]</mixed-citation></ref><ref id="B28"><mixed-citation xmlns:xlink="http://www.w3.org/1999/xlink" xlink:type="simple">
          <person-group><name name-style="western"><surname>Stebbins</surname><given-names>GL</given-names></name></person-group> (<year>1971</year>) <source>Chromosomal evaluation in higher plants</source>. <publisher-name>Edward Arnold</publisher-name>, <fpage>1</fpage>−<lpage>216</lpage>.</mixed-citation></ref></ref-list></tp:taxon-treatment>
